# Supplementary material for: The Effects of a Multi-Component School-Based Nutrition Education Intervention on Children’s Determinants of Fruit and Vegetable Intake
Source: Nutrients. 2022 Oct 12;14(20):4259. doi: 10.3390/nu14204259 (PMC9607228; doi:10.3390/nu14204259)
Supplement: Supplementary file 1 [file nutrients-14-04259-s001.zip]

Archive with 7 entries (7 files):
- Figure S1. Flowchart Study Participation..pdf
- Figure S2. Intention at T0-T2..pdf
- Table S1. Overview of the Learning Street..pdf
- Table S2. Theoretical Foundations..pdf
- Table S3. Observed mean scores at T0-T2..pdf
- Table S4. Effects Based on Original Data..pdf
- Table S5. Post-hoc analyses..pdf
